# Supplementary material for: Clinical outcomes of arthroscopic all-inside anterior talofibular ligament suture augmentation repair versus modified suture augmentation repair for chronic ankle instability patients
Source: BMC Musculoskelet Disord. 2024 Jan 10;25:48. doi: 10.1186/s12891-023-07085-3 (PMC10777501; doi:10.1186/s12891-023-07085-3)
Supplement: Supplementary file 1 — Supplementary Material 1: The condition of the included patients [file 12891_2023_7085_MOESM1_ESM.xlsx]

## Sheet: SA
Hospital Number	Sex	Age	Pre AOFAS	After AOFAS	Pre VAS	After VAS	Pre anterior drawer test	After anterior drawer test
595707	Female	31	63	95	3	2	2	1
595823	Male	35	74	73	2	1	2	1
596151	Male	36	71	44	1	1	2	2
596626	Male	30	78	84	2	2	2	1
596566	Male	27	69	82	4	3	1	1
596727	Female	49	69	71	3	2	1	1
562326	Male	47	59	93	2	2	2	1
596583	Female	47	60	63	2	1	2	2
597328	Female	41	65	86	3	1	1	1
598094	Female	37	63	73	1	2	2	1
598355	Male	38	74	66	2	1	1	1
598376	Male	35	71	83	3	1	2	1
599129	Male	26	78	92	4	2	3	2
599264	Female	28	69	65	3	1	2	2
599259	Female	25	69	72	2	1	2	1
599361	Female	26	59	82	2	1	1	1
599991	Female	28	60	88	2	2	2	1
600367	Male	24	65	82	3	1	2	1
600443	Female	36	58	72	2	2	3	2
601853	Male	30	74	66	1	1	2	1
601899	Female	27	83	82	3	1	2	1
466163	Male	49	57	76	2	2	2	1
603068	Male	47	71	81	4	1	1	1
603118	Male	47	37	89	4	2	1	1
603354	Male	41	57	90	3	1	1	2
603383	Female	37	48	73	2	1	2	1
603732	Male	38	73	90	5	1	2	1
292717	Male	35	84	73	3	1	3	1
604814	Female	26	58	68	2	2	1	1
604841	Male	28	69	76	4	2	2	1
605157	Male	25	72	70	4	1	1	2
605426	Male	26	64	61	3	2	2	1
552834	Male	28	68	57	2	1	2	1
605538	Female	24	46	72	5	2	2	1
605560	Male	21	68	71	3	1	1	1
592226	Female	37	63	81	2	1	2	2
605902	Female	46	74	78	3	1	2	1
606177	Male	41	71	87	5	1	1	1
606359	Male	32	78	88	4	2	3	1
606500	Female	33	69	81	1	1	2	1
607464	Male	36	69	62	2	2	1	2
607167	Male	41	59	77	3	3	2	2
607433	Female	26	60	70	2	2	1	1
608510	Female	28	65	66	4	2	2	1
608601	Male	25	58	91	2	1	2	1
608934	Male	26	74	81	1	1	1	1
609417	Female	28	83	61	3	1	2	2
609444	Male	29	63	82	2	2	2	1
609854	Female	20	48	45	2	2	2	1
609918	Male	31	73	95	3	2	1	2

## Sheet: MSA
Hospital Number	Sex	Age	Pre AOFAS	After AOFAS	Pre VAS	After VAS	Pre anterior drawer test	After anterior drawer test
557575	Female	31	67	89	3	1	2	1
558202	Male	16	76	95	2	2	2	1
558369	Male	16	62	78	4	2	2	1
558851	Male	25	67	75	2	1	2	2
559350	Male	36	73	85	1	1	2	1
292717	Female	40	82	87	2	2	1	1
560464	Female	23	74	85	4	1	1	1
561358	Male	29	66	83	3	2	2	1
L31174	Male	23	59	77	1	2	2	2
562879	Female	46	68	85	2	1	1	1
563269	Male	51	74	80	3	1	2	1
563423	Female	52	69	84	1	2	1	1
563718	Male	52	74	92	2	1	2	1
564206	Male	29	85	93	3	1	3	2
565275	Male	33	60	76	4	2	2	2
565243	Male	48	70	90	3	1	2	1
565669	Male	39	73	79	2	1	1	1
399246	Female	63	64	73	2	1	2	1
566071	Female	42	70	84	1	2	2	1
566754	Male	29	57	75	4	1	2	2
566115	Female	33	52	75	2	2	2	1
566987	Male	27	64	74	1	1	1	1
143833	Female	35	75	84	2	1	2	1
568174	Male	20	71	85	2	2	2	1
568463	Female	42	79	90	4	1	2	1
568549	Female	43	64	91	4	2	1	1
568822	Female	50	71	84	3	1	1	1
568767	Male	35	62	85	2	1	1	1
568634	Male	38	59	80	1	1	2	2
569338	Male	21	69	83	3	1	2	1
569905	Male	53	62	79	2	2	2	1
570219	Male	33	72	94	4	1	1	1
570525	Male	30	82	94	5	2	2	2
570461	Male	35	72	84	4	1	2	1
571132	Male	31	72	85	1	2	1	1
572562	Female	28	49	80	2	1	2	2
572262	Female	21	56	90	3	2	2	1
572777	Male	15	52	78	2	1	1	1
572952	Female	23	62	73	4	1	2	2
573270	Female	40	51	87	2	1	1	1
573528	Female	23	69	80	1	1	2	1
573270	Female	40	73	79	3	2	2	2
573528	Female	23	81	96	4	1	1	1
574271	Male	60	85	91	2	2	2	1
567918	Male	52	74	81	1	1	2	1
270005	Female	50	62	93	1	2	1	1
575744	Female	55	55	74	4	2	1	1
561632	Male	18	60	86	2	1	2	2
576096	Male	36	75	93	4	1	2	1
576629	Female	22	58	80	3	2	1	1
